# Supplementary material for: QuEChERS-Based LC-MS/MS and HRMS Methods for PFAS Determination in Food: A Systematic Review
Source: Foods. 2026 May 25;15(11):1872. doi: 10.3390/foods15111872 (PMC13257230; doi:10.3390/foods15111872)
Supplement: Supplementary file 1 [file foods-15-01872-s001.zip]

Archive with 2 entries (2 files):
- Supplementary materials (S3, S4, S5, S6, S7, S8).xlsx
- Supplementary S1 and S2.pdf
