# Supplementary material for: QuEChERS-Based LC-MS/MS and HRMS Methods for PFAS Determination in Food: A Systematic Review
Source: Foods. 2026 May 25;15(11):1872. doi: 10.3390/foods15111872 (PMC13257230; doi:10.3390/foods15111872)
Supplement: Supplementary file 1 [file foods-15-01872-s001.zip › Supplementary materials (S3, S4, S5, S6, S7, S8).xlsx]

## Sheet: S3 RoB
Author(s)	Article Title	Matrix	A1 – Raw validation data reported	A2 – Analytical performance parameters and their calculation reported	A3 – Chromatograms/TICs for analysed matrices provided	Domain A rating	Notes	B1 – Validation criteria established and met	B2 – Method optimisation clearly reported	B3 – Robustness and/or intermediate precision evaluated	Domain B rating	Notes	C1 – Blanks strategy	C2 – Method tested in real samples and QC use	C3 – Interlaboratory or external validation	Domain C rating	Notes	Domain A – Reporting and transparency	Domain B – Validation criteria and optimisation	Domain C – QC and external testing	Overall rating
Roviaro, A.; Scarduzio, A.; Savini, S.; Sannino, A.	A Method for Determining PFAS in Bovine Meat and Tuna Fish by UHPLC-HRMS Orbitrap	Fish muscle, Cow muscle	1	2	0	Some concerns	No numerical data on matrix effect are reported, but is cleary explain how it was calculated. No chromatographs were reported	2	1	2	Low risk	Authors reported the use of WAX/GCB cartridges to reduce matrix effect and increase sensitivity of the analytical method but data were not reported.	2	1	0	Some concerns	QC samples are mentioned for validation (e.g. recovery experiments) and not in real sample	Some concerns	Low risk	Some concerns	Some concerns
Yun, Xiaoyan; Kurz, Marie J.; Suri, Rominder; Mckenzie, Erica R.	A modified QuEChERS sample processing method for the determination of per- and polyfluoroalkyl substances (PFAS) in environmental biological matrices	Fish muscle, Vegetables	2	2	0	Low risk	No chromatographs were reported	2	2	2	Low risk		2	2	2	Low risk		Low risk	Low risk	Low risk	Low risk
Jeannot, C.; Macorps, N.; Le Bizec, B.; Parinet, J.; Dervilly, G.	Advancing PFASs monitoring in food: from targeted SPE-LC-MS/MS to non-targeted QuEChERS-LC-HRMS approaches	Fish muscle, Poultry muscle, Swine muscle, Cow muscle, Goat muscle, Crustacean, Eggs	2	2	2	Low risk		2	2	0	Low risk	Authors compared different extraction methods with different analytical instrument (QqQ and HRMS) and not the same methods in different days.	2	2	0	Low risk	No external validation evidence	Low risk	Low risk	Low risk	Low risk
Taylor, A. J.; Sapozhnikova, Y.	Comparison and Validation of the QuEChERSER Mega-Method for Determination of Per- and Polyfluoroalkyl Substances in Foods by Liquid Chromatography with High-Resolution and Triple Quadrupole Mass Spectrometry	Fish muscle, Poultry muscle, Swine muscle, Cow muscle, Eggs	2	2	2	Low risk		2	2	2	Low risk		2	2	2	Low risk		Low risk	Low risk	Low risk	Low risk
Siyuan Liu, Luchun Duan, Feng Shi, Gabriel M Filippelli, Ravi Naidu	Concentrations of per- and polyﬂuoroalkylsubstances in vegetables from Sydney andNewcastle, Australia	Vegetables, Fruits	2	2	0	Low risk	No chromatographs were reported	2	2	2	Low risk		2	2	0	Low risk	No external validation evidence	Low risk	Low risk	Low risk	Low risk
Abafe OA, Macheka LR, Olowoyo JO.	Confirmatory Analysis of Per and Polyfluoroalkyl Substances in Milk and Infant Formula Using UHPLC–MS/MS	Infant formula, Milk	2	2	2	Low risk		2	2	2	Low risk		2	2	2	Low risk		Low risk	Low risk	Low risk	Low risk
Magdalena Surma, Katarzyna Sznajder-Katarzynska, Wiesaw Wiczkowski, Mariusz Piskuła, Henryk Zieliski	Detection of Per and Polyfluoroalkyl Substances in High-Protein Food Products	Fish muscle, Poultry muscle, Swine muscle, Cow muscle, Goat muscle, Eggs, Liver, Vegetables	1	2	0	Some concerns	The repeatability data were not provided singularly. Chromatograms are not reported.	2	1	1	Low risk	Authors not reported a recovery range between 82% to 102% but not specific for matrices.	2	1	0	Some concerns	No external validation evidence. Authors used QC samples for the validation report, but is not clear the use of QC into real samples analyses.	Some concerns	Low risk	Some concerns	Some concerns
Zhou, Y.; Lian, Y.; Sun, X.; Fu, L.; Duan, S.; Shang, C.; Jia, X.; Wu, Y.; Wang, M.	Determination of 20 perfluoroalkyl substances in greenhouse vegetables with a modified one-step pretreatment approach coupled with ultra performance liquid chromatography tandem mass spectrometry (UPLC-MS-MS)	Vegetables, Fruits	2	2	2	Low risk		2	2	1	Low risk	Multimatrix validation but a RSDR/robustness study	2	2	0	Low risk	No SRM or external validation evidence	Low risk	Low risk	Low risk	Low risk
Soudani, Mylene; Hegg, Lucie; Rime, Camille; Coquoz, Camille; Grosjean, Denise Bussien; Danza, Francesco; Solca, Nicola; Lucarini, Fiorella; Staedler, Davide	Determination of per- and polyfluoroalkyl substances (PFAS) in six different fish species from Swiss lakes	Fish muscle	2	2	0	Low risk	No chromatographs were reported	2	0	0	Some concerns	No RSD is reported.	2	2	0	Low risk	No SRM or external validation evidence	Low risk	Some concerns	Low risk	Low risk
Limian Zhao, Carrie Xu,Emily Parry, Matthew Giardina	Determination of per- and polyfluoroalkyl substances in tissue using QuEChERS extraction followed by novel enhanced matrix removal mixed-mode passthrough cleanup with LC-MS/MS detection	Fish muscle, Poultry muscle, Swine muscle	2	2	2	Low risk		2	2	1	Low risk	Authors investigated the inter batch precision	2	1	2	Low risk	Real samples were not tested.	Low risk	Low risk	Low risk	Low risk
Katarzyna Sznajder-Katarzyńska, Magdalena Surma, , Wiesław Wiczkowski, Mariusz Piskuła	Determination of perfluoroalkyl substances (PFASs) in fats and oils by QuEChERS/micro-HPLC-MS/MS	Oil	1	1	0	Some concerns	No data about RSD calculation were reported, only the range.	1	2	0	Some concerns	Authors not stated a prior the performance criteria that the method must respect.	2	1	0	Some concerns	No external validation evidence. Authors used QC samples for the validation report, but is not clear the use of QC into real samples analyses.	Some concerns	Some concerns	Some concerns	Some concerns
Liu, Xiaoqi; Liu, Zhenzhen; Zhao, Huiyu; Shi, Ranran; Wang, Jiao; Liu, Juanjuan; Di, Shanshan; Wang, Zhiwei; Wang, Xinquan; Liu, Lianliang; Qi, Peipei	Development and validation of modified QuEChERS method combined with LC-MS/MS for high-throughput analysis of per- and polyfluoroalkyl substances in fish samples	Fish muscle	2	2	2	Low risk		2	2	2	Low risk		2	2	0	Low risk	No external validation evidence. Authors used QC samples for the validation report, but is not clear the use of QC into real samples analyses.	Low risk	Low risk	Low risk	Low risk
Sun Hye Hwang, So Yeong Ryu, Dongwon Seo, So Young Kim, Jae Hwan Lee, Yong Sun Cho	Development of a method using QuEChERS and LCMSMS for analysis of per- and polyfluoroalkyl substances in rice matrix	Rice	2	1	2	Low risk	RSD values were reported, but the calculation procedure was not clearly described.	2	2	0	Low risk	Authors not tested intermediate precision	2	2	0	Low risk	No external validation evidence.	Low risk	Low risk	Low risk	Low risk
Yin, Yi; Zhao, Cheng; Zheng, Guangming; Li, Lichun; Liu, Shugui; Shan, Qi; Ma, Lisha; Zhu, Xinping	Development of styrene-divinylbenzene copolymer beads using QuEChERS for simultaneous detection and quantification of 13 perfluorinated compounds in aquatic samples	Fish muscle	2	1	2	Low risk	RSD values were reported, but the calculation procedure was not clearly described.	2	2	0	Low risk	Authors not tested intermediate precision	2	2	0	Low risk	No external validation evidence.	Low risk	Low risk	Low risk	Low risk
Federica Gallocchio, Alessandra Moressa, Gloria Zonta, Roberto Angeletti, Francesca Lega	Fast and Sensitive Analysis of Short- and Long-Chain Perfluoroalkyl Substances in Foods of Animal Origin	Fish muscle, Swine muscle, Cow muscle, Eggs, Liver, milk	2	2	2	Low risk		2	2	0	Low risk	Authors not tested intermediate precision	2	2	0	Low risk	No external validation evidence.	Low risk	Low risk	Low risk	Low risk
Shi, Ranran; Liu, Lianliang; Liu, Xiaoqi; Liu, Zhenzhen; Liu, Juanjuan; Wang, Jiao; Di, Shanshan; Qi, Peipei; Wang, Xinquan	Integrated QuEChERS combined with LC-MS/MS for high-throughput analysis of per- and polyfluoroalkyl substances in milk	Milk	2	2	0	Low risk	No chromatographs were reported	2	2	2	Low risk		2	1	0	Some concerns	No external validation evidence. Authors used QC samples for the validation report, but is not clear the use of QC into real samples analyses.	Low risk	Low risk	Some concerns	Low risk
Susan Genualdi, Nahyun Jeong, Lowri deJager, Timothy Begley	Investigation into perfluoroalkyl substances (PFASs) in a cranberry bog: method development and sampling results	Fruits	2	2	0	Low risk	No chromatographs were reported.	2	1	0	Some concerns	Neither raw data or chromatograms were reported.	0	1	1	Some concerns	No external validation evidence for crawberries. Authors used QC samples for the validation report, but is not clear the use of QC into real samples analyses.	Low risk	Some concerns	Some concerns	Some concerns
Genualdi S., Young W., DeJager L., Begley T.	Method Development and Validation of Per- and Polyfluoroalkyl Substances in Foods from FDA’s Total Diet Study Program	Fish muscle, Poultry muscle, Swine muscle, Cow muscle, Goat muscle, Crustacean, Eggs, Liver, Vegetables, Fruits, Milk, Rice	2	2	2	Low risk		2	2	0	Low risk	No RSD is reported by authors	2	2	2	Low risk		Low risk	Low risk	Low risk	Low risk
Cristina Vanessa, Agata Scordo, Leonardo Checchini, Lapo Renai, Serena Orlandini, Maria Concetta Bruzzoniti, Donatella Fibbi, Laila Mandi, Naaila Ouazzani, Massimo Del Bubba	Optimization and validation of a method based on QuEChERS extraction and liquid chromatographic-tandem mass spectrometric analysis for the determination of perfluoroalkyl acids in strawberry and olive fruits, as model crops with different matrix characteristics	Fruits	2	2	2	Low risk		2	2	2	Low risk		2	2	1	Low risk	No external validation evidence.	Low risk	Low risk	Low risk	Low risk
van Leeuw, Virginie, Malysheva, Svetlana V., Fosseprez, Guillaume, Murphy, Adrien, El Amraoui Aarab, , Chaymae Andjelković, Mirjana, Waegeneers, Nadia, van Hoeck, Els, Joly, Laure	Per- and polyfluoroalkyl substances in food and beverages: determination by LC-HRMS and occurrence in products from the Belgian market	Fish muscle, Poultry muscle, Swine muscle, Crustacean, Eggs, Liver, Milk, Fruits, Vegetables	2	2	0	Low risk	No chromatographs were reported.	2	2	2	Low risk		2	2	2	Low risk		Low risk	Low risk	Low risk	Low risk
Sunhye Hwang,Soyoung Kim,Minyeong Jeon, Yongsun Cho	Perfluoroalkyl and Polyfluoroalkyl Substance Detection in Brewed Capsule Coffee	Coffee	2	2	2	Low risk		2	2	0	Low risk	No RSD is reported by authors	2	1	0	Some concerns	No external validation evidence. QC samples are mentioned for validation but not in real sample	Low risk	Low risk	Some concerns	Low risk
Yu, N.; Wei, S.; Li, M.; Yang, J.; Li, K.; Jin, L.; Xie, Y.; Giesy, J. P.; Zhang, X.; Yu, H.	QuEChERS Combined with Online Interference Trapping LC-MS/MS Method for the Simultaneous Determination of 20 Polyfluoroalkane Substances in Dietary Milk	Milk	2	2	2	Low risk		2	2	0	Low risk	No RSD is reported by authors	2	2	2	Low risk		Low risk	Low risk	Low risk	Low risk
Gao, Yan; Zhang, Qinghe; Li, Xiaomin; Li, Xiuqin; Li, Hongmei	Simultaneous determination of legacy and emerging per- and polyfluoroalkyl substances in fish by QuEChERS coupled with ultrahigh performance liquid chromatography tandem mass spectrometry	Fish muscle	2	2	2	Low risk		2	2	2	Low risk		2	2	2	Low risk		Low risk	Low risk	Low risk	Low risk
Joanne Roberts, Moyra McNaughtan, Hector de las Heras Prieto	Unwanted Ingredients: Highly Specific and Sensitive Method for the Extraction and Quantification of PFAS in Everyday Foods	Fruits, Milk	2	2	2	Low risk		2	2	0	Low risk	No RSD is reported by authors	2	1	0	Some concerns	No external validation evidence. QC samples are mentioned for validation but not in real sample	Low risk	Low risk	Some concerns	Low risk

## Sheet: S4 RoB Guidance and legend
Domain A – Reporting and transparency		Domain B – Validation criteria and optimisation					Domain C – QC and external testing
A1 – Raw validation data reported	Raw/tabulated/graphical validation data (e.g. recoveries, %RSD, LOD/LOQ, matrix effects) are provided in the main text or supplementary material.	B1 – Validation criteria established and met	Acceptance criteria for the analytical method (e.g. trueness/recovery range, maximum RSD, target LOQ) are explicitly stated, and the reported validation results show that these criteria are met; if specific target analytes do not fulfil the criteria, this is clearly reported and those analytes are excluded from the validated scope.				C1 – Blanks strategy	Method and/or procedural blanks and contamination‑control measures (e.g. PFAS‑free materials, delay column, solvent blanks) are clearly described.
A2 – Analytical performance parameters and their calculation reported	Analytical performance parameters (recovery/trueness, precision, LOD/LOQ, linearity, matrix‑effect assessment) are reported together with a clear description of how they were calculated (e.g. number of replicates, fortification levels, statistical approach, S/N or calibration‑based LOQ estimation).	B2 – Method optimisation clearly reported	Optimisation steps and matrix effects are reported, evaluated, and discussed (e.g. low recoveries, poor peak shape or interferences, ion suppression/enhancement), and the final conditions are justified in terms of improved performance in real matrices.				C2 – Method tested in real samples and QC use	The method is applied to real food samples, and the use of QC samples (e.g. procedural fortified samples, matrix spikes, SRMs/CRMs) is reported in connection with these sample analyses.
A3 – Chromatograms/TICs for analysed matrices provided	Chromatograms or TICs for the analysed matrices are presented in the description of the analytical method.	B3 – Robustness and/or intermediate precision evaluated	Robustness of the method is demonstrated by intermediate‑precision or ruggedness experiments (e.g. repeated analyses on different days, instruments or analysts, or multimatrix validation), with %RSD remaining within the predefined performance criteria.				C3 – Interlaboratory or external validation	The method has evidence of external verification, such as proficiency testing, collaborative trials, adoption as an official/agency method, or comparison against certified reference materials or values.
Domain A: Evaluation criteria		Domain B: Evaluation criteria					Domain C: Evaluation criteria
A1 – Raw validation data reported	2: Clear tables or raw/summary data for key parameters are reported. 1: Only some parameters are reported or data are partial. 0: Validation data are largely absent.	B1 – Validation criteria established and met	2: Explicit criteria + results clearly meet them; non‑compliant analytes are transparently excluded. 1: Criteria are only partially stated or only partly met; handling of out‑of‑spec analytes is not fully clear. 0: Criteria are not stated or clearly not met, with no adequate discussion.				C1 – Blanks strategy	2: Blank strategy and/or contamination control measure are clearly reported; 1: Blanks strategy is mentioned, but results are not reported 0: No information on blanks or contamination control
A2 – Analytical performance parameters and their calculation reported	2: Parameters and calculation procedures are clearly described. 1: Parameters are reported but calculation methods are only partly described. 0: Key parameters or their calculation are missing or unclear.	B2 – Method optimisation clearly reported	2: Optimisation and matrix effects are clearly and, where possible, quantitatively described. 1: Some optimisation or matrix‑effect information is given, but incomplete. 0: No meaningful information on optimisation or matrix effects.				C2 – Method tested in real samples and QC use	2: The method is used on real samples, and QC samples and their role in routine analysis (e.g. frequency, levels, purpose) are clearly described. 1: QC samples are mentioned for validation (e.g. recovery experiments) and not in real sample 0: No use of QC samples is reported and the method was not implemented in real samples.
A3 – Chromatograms/TICs for analysed matrices provided	2: Chromatograms are reported for all the matrices analyzed 1: Chromatogram are reported only for one type of the matrices analyzed 0: Chromatograms are not reported	B3 – Robustness and/or intermediate precision evaluated	2: Well‑documented intermediate precision and multimatrix validation with acceptable RSDR. 1: Some evidence of robustness (e.g. limited days/matrices), multimatrix validation 0: No robustness or intermediate‑precision assessment.				C3 – Interlaboratory or external validation	2: Clear evidence of interlaboratory or external validation. 1: Some indirect indication (e.g. method derived from an official procedure, but without full data). 0: No external validation evidence.
Domain A: Score		Domain B: Score					Domain C: Score
Score	0–1 = High Risk 2–3 = Some concerns 4–6 = Low risk	Score	0–1 = High Risk 2–3 = Some concerns 4–6 = Low risk				Score	0–1 = High Risk 2–3 = Some concerns 4–6 = Low risk
Notes	Briefly explain any score <2 or any important ambiguity	Notes	Explain briefly in Notes with differents evaluation from 2				Notes	Explain briefly in Notes with differents evaluation from 2

## Sheet: S5 Methods
Source	Author(s)	Article Title	Source Title	Publication Year	DOI	Volume	Issue	Nationality of authors	Fish	Poultry muscle	Swine muscle	Cow muscle	Goat muscle	Crustacean	Eggs	Liver	Coffee	Rice	Vegetables	Fruits	Infant formula	Milk	Oil vegetables	Extraction Solvent	Sonication	vortex	liquid liquid extraction	solid phase extraction (SPE)	Homogenization	Freeze	centrifugation	filtration	dilution	Disodium citrate sesquihydrate (g)	sodium acetate (g)	sodium citrate (g)	Magnetite-silica (mg)	Zirconium dioxide (mg)	sodium chloride (g)	magnesium sulfate (g)	magnesium sulfate (g)2	PSA (mg)	C18 (mg)	GCB (mg)	ENVI-Carb (mg)	UCT (mg)	Florisil (mg)	PS-DVB (mg)	Fe3O4-TiO2 (mg)
Scopus	Roviaro, A.; Scarduzio, A.; Savini, S.; Sannino, A.	A Method for Determining PFAS in Bovine Meat and Tuna Fish by UHPLC-HRMS Orbitrap	Journal of Mass Spectrometry	2025	10.1002/jms.5151	60	e5151	Italy	y			y												ACN with 1.5 % AA and water							Y								1.5	6	0,9	150	50
WOS	Yun, Xiaoyan; Kurz, Marie J.; Suri, Rominder; Mckenzie, Erica R.	A modified QuEChERS sample processing method for the determination of per- and polyfluoroalkyl substances (PFAS) in environmental biological matrices	METHODSX	2023	http://dx.doi.org/10.1016/j.mex.2023.102290	11		USA	y										y					ACN:H2O	y	y			y		y								1	4		50	200		100
Scopus	Jeannot, C.; Macorps, N.; Le Bizec, B.; Parinet, J.; Dervilly, G.	Advancing PFASs monitoring in food: from targeted SPE-LC-MS/MS to non-targeted QuEChERS-LC-HRMS approaches	Food Chemistry: X	2025	10.1016/j.fochx.2025.102674	29	102674	France	y	y	y	y	y	y	y									ACN:H2O+1%FA		y		y	y	y	y	y							0.6		0,15		15	7,5
Scholar	Taylor, A. J.; Sapozhnikova, Y.	Comparison and Validation of the QuEChERSER Mega-Method for Determination of Per- and Polyfluoroalkyl Substances in Foods by Liquid Chromatography with High-Resolution and Triple Quadrupole Mass Spectrometry	Analytica Chimica Acta	2022	https://doi.org/10.1016/j.aca.2022.340400	1230	340400	USA	y	y	y	y			y									5 mL of 4:1 (v/v) acetonitrile/water		y			y		y								0.25	0,75	0,02	0,012	0,012
Scopus	Siyuan Liu, Luchun Duan, Feng Shi, Gabriel M Filippelli, Ravi Naidu	Concentrations of per- and polyﬂuoroalkylsubstances in vegetables from Sydney andNewcastle, Australia	Journal of the Science of Food and Agriculture	2024	10.1002/jsfa.13491	104	11	Australia											y	y				ACN:H2O	y	y		y	y	y	y	y	y						0.5	2
Scopus	Abafe OA, Macheka LR, Olowoyo JO.	Confirmatory Analysis of Per and Polyfluoroalkyl Substances in Milk and Infant Formula Using UHPLC–MS/MS	Molecules	2021	https://doi.org/10.3390/molecules26123664	26	3664	South Africa													y	y		ACN:H2O		y					y	y							1	4
Scopus	Magdalena Surma, Katarzyna Sznajder-Katarzynska, Wiesaw Wiczkowski, Mariusz Piskuła, Henryk Zieliski	Detection of Per and Polyfluoroalkyl Substances in High-Protein Food Products	Environmental Toxicology and Chemistry	2023	10.1002/etc.5743	42	12	Poland	y	y	y	y	y		y	y			y					ACN 1.36% AA and water	y	y		d-SPE (Agilent ENV SPE Bulk Sorbent, 0.15 g)	y	y	y	y	y						1	4	0,90				150
Scholar	Zhou, Y.; Lian, Y.; Sun, X.; Fu, L.; Duan, S.; Shang, C.; Jia, X.; Wu, Y.; Wang, M.	Determination of 20 perfluoroalkyl substances in greenhouse vegetables with a modified one-step pretreatment approach coupled with ultra performance liquid chromatography tandem mass spectrometry (UPLC-MS-MS)	Chemosphere	2019	10.1016/j.chemosphere.2019.04.034	227		China											y	y				ACN with 1% FA	y	y			y		y	y			1,5					6		90	80	60
WOS	Soudani, Mylene; Hegg, Lucie; Rime, Camille; Coquoz, Camille; Grosjean, Denise Bussien; Danza, Francesco; Solca, Nicola; Lucarini, Fiorella; Staedler, Davide	Determination of per- and polyfluoroalkyl substances (PFAS) in six different fish species from Swiss lakes	ANALYTICAL AND BIOANALYTICAL CHEMISTRY	2024	http://dx.doi.org/10.1007/s00216-024-05524-1	416		Switzerland	y															ACN with 1.5 % AA and water		y	y	XII Mix Chromabond®	y		y	y		1		2			2	8	1,2	400
Scopus	Limian Zhao, Carrie Xu,Emily Parry, Matthew Giardina	Determination of per- and polyfluoroalkyl substances in tissue using QuEChERS extraction followed by novel enhanced matrix removal mixed-mode passthrough cleanup with LC-MS/MS detection	Journal of Chromatography A	2025	https://doi.org/10.1016/j.chroma.2025.466150	1758		USA	y	y	y													ACN with 1 % AA and water		y			y					0,5		1			1	4
Scopus	Katarzyna Sznajder-Katarzyńska, Magdalena Surma, , Wiesław Wiczkowski, Mariusz Piskuła	Determination of perfluoroalkyl substances (PFASs) in fats and oils by QuEChERS/micro-HPLC-MS/MS	Food Research International	2020	https://doi.org/10.1016/j.foodres.2020.109583	137	109583	Poland															y	Acetonitrile (MeCN) + 0.15% formic acid (FA), water	y	y				y	y	y	y						1	4	0,9				150
WOS	Liu, Xiaoqi; Liu, Zhenzhen; Zhao, Huiyu; Shi, Ranran; Wang, Jiao; Liu, Juanjuan; Di, Shanshan; Wang, Zhiwei; Wang, Xinquan; Liu, Lianliang; Qi, Peipei	Development and validation of modified QuEChERS method combined with LC-MS/MS for high-throughput analysis of per- and polyfluoroalkyl substances in fish samples	MICROCHEMICAL JOURNAL	2024	http://dx.doi.org/10.1016/j.microc.2024.110037	199		China	y															Water:ACN (2% v/v FA)								y							0.5	2		10	20						20
Scopus	Sun Hye Hwang, So Yeong Ryu, Dongwon Seo, So Young Kim, Jae Hwan Lee, Yong Sun Cho	Development of a method using QuEChERS and LCMSMS for analysis of per- and polyfluoroalkyl substances in rice matrix	Food Chemistry	2024	10.1016/j.foodchem.2024.138687	445	138687	Republic of Korea										y						Water:ACN (1:2), pH 2.4	y	y		y	y	y	y	y	y		1				1	4	1,2	300		150
WOS	Yin, Yi; Zhao, Cheng; Zheng, Guangming; Li, Lichun; Liu, Shugui; Shan, Qi; Ma, Lisha; Zhu, Xinping	Development of styrene-divinylbenzene copolymer beads using QuEChERS for simultaneous detection and quantification of 13 perfluorinated compounds in aquatic samples	MICROCHEMICAL JOURNAL	2019	http://dx.doi.org/10.1016/j.microc.2018.09.002	144		China	y															Acetonitrile (MeCN) + 0.10% HCl, MeOH		y	y		y		y		y						2									50
Scopus	Federica Gallocchio, Alessandra Moressa, Gloria Zonta, Roberto Angeletti, Francesca Lega	Fast and Sensitive Analysis of Short- and Long-Chain Perfluoroalkyl Substances in Foods of Animal Origin	Molecules	2022	10.3390/molecules27227899	27	7899	Italy	y		y	y			y	y						y		ACN, MeOH, Ammonium acetate, water		y			y		y	y	y	0,5		1			1	4	0,9	150	150
WOS	Shi, Ranran; Liu, Lianliang; Liu, Xiaoqi; Liu, Zhenzhen; Liu, Juanjuan; Wang, Jiao; Di, Shanshan; Qi, Peipei; Wang, Xinquan	Integrated QuEChERS combined with LC-MS/MS for high-throughput analysis of per- and polyfluoroalkyl substances in milk	ANALYTICAL AND BIOANALYTICAL CHEMISTRY	2024	http://dx.doi.org/10.1007/s00216-023-05008-8	416	1	UK (Scotland)														y		ACN with 0.1% FA		y						y			0,12		50	40		0,96
Scopus	Susan Genualdi, Nahyun Jeong, Lowri deJager, Timothy Begley	Investigation into perfluoroalkyl substances (PFASs) in a cranberry bog: method development and sampling results	Food Additives Contaminants Part A	2017	10.1080/19440049.2017.1361046	34	12	Usa												y				Acetonitrile (MeCN) + Formic acid 1.5% v/v		y			y		y	y							1.5	6	0.9	300		150
Scopus	Genualdi S., Young W., DeJager L., Begley T.	Method Development and Validation of Per- and Polyfluoroalkyl Substances in Foods from FDA’s Total Diet Study Program	J Agric Food Chem	2021	10.1021/acs.jafc.1c01777	69		USA	y	y	y	y	y	y	y	y		y	y	y		y		Acetonitrile 0.15% FA, water		y			y		y	y	y						1.5	6	0,9	300				150
Scopus	Cristina Vanessa, Agata Scordo, Leonardo Checchini, Lapo Renai, Serena Orlandini, Maria Concetta Bruzzoniti, Donatella Fibbi, Laila Mandi, Naaila Ouazzani, Massimo Del Bubba	Optimization and validation of a method based on QuEChERS extraction and liquid chromatographic-tandem mass spectrometric analysis for the determination of perfluoroalkyl acids in strawberry and olive fruits, as model crops with different matrix characteristics	Journal of Chromatography A	2020	10.1016/j.chroma.2020.461038	1621	461038	Italy												y				Acetonitrile (MeCN) + 0.1% FA	y	y	y	(d-SPE con GCB per olive; no per strawberry)	y	y	y	y							2	2	0.15			400	150
Scopus	van Leeuw, Virginie, Malysheva, Svetlana V., Fosseprez, Guillaume, Murphy, Adrien, El Amraoui Aarab, , Chaymae Andjelković, Mirjana, Waegeneers, Nadia, van Hoeck, Els, Joly, Laure	Per- and polyfluoroalkyl substances in food and beverages: determination by LC-HRMS and occurrence in products from the Belgian market	Chemosphere	2024	10.1016/j.chemosphere.2024.143543	366	143543	Belgium	y	y	y			y	y	y			y	y		y		ACN + NH4OH (1%)		y			y		y	y	y	0,5						4		300			500
Scopus	Sunhye Hwang,Soyoung Kim,Minyeong Jeon, Yongsun Cho	Perfluoroalkyl and Polyfluoroalkyl Substance Detection in Brewed Capsule Coffee	Foods	2025	https://doi.org/10.3390/foods14060980	14	6980	Republic of Korea									y							ACN + FA		y			y		y								1	4	1,2	400
Scholar	Yu, N.; Wei, S.; Li, M.; Yang, J.; Li, K.; Jin, L.; Xie, Y.; Giesy, J. P.; Zhang, X.; Yu, H.	QuEChERS Combined with Online Interference Trapping LC-MS/MS Method for the Simultaneous Determination of 20 Polyfluoroalkane Substances in Dietary Milk	Journal of Agricultural and Food Chemistry	2015	https://doi.org/10.1021/acs.jafc.5b00068	63	16	China														y		Water and ACN with 0.3% HCl		y	y				Y	Y							2			60	40	10
WOS	Gao, Yan; Zhang, Qinghe; Li, Xiaomin; Li, Xiuqin; Li, Hongmei	Simultaneous determination of legacy and emerging per- and polyfluoroalkyl substances in fish by QuEChERS coupled with ultrahigh performance liquid chromatography tandem mass spectrometry	ANALYTICAL METHODS	2018	http://dx.doi.org/10.1039/c8ay01478g	10	47	China	y															ACN		y			y		y	y							0.5	2		200	100		5		100
Scopus	Joanne Roberts, Moyra McNaughtan, Hector de las Heras Prieto	Unwanted Ingredients: Highly Specific and Sensitive Method for the Extraction and Quantification of PFAS in Everyday Foods	Food Analytical Methods	2023	10.1007/s12161-023-02451-2	16	5	UK (Scotland)												y		y		ACN	y	y		y	y		y	y							1
TOTALE	Z	Z							13	6	7	6	3	3	6	4	1	2	6	7	1	7	1		33.3333	91.6667	16.6667	16.6667	75	25	87.5	75	33.3333	4	3	3	1	1	21	20	12	14	9	6	6	1	1	1	1
[truncated: 20 more columns]

## Sheet: S6 PFAS panels
Authors	Article Title	Column	Length (cm)	Internal diameters (mm)	Particle size	Matrices	N analyzed	Σtotal	Source Title	Year	DOI	PFBA	PFPeA	PFHxA	NFDHA	PFMBA (branched)	PFHpA	PFOA	PFNA	PFDA	PFUA	PFUnDA(PFunA)	PFDoA (PFDoDa)	PFTrDA	PFTeDA (PFTeA)	PFPeDA	PFHxDA	PFODA	PFBS	PFPeS	PFHxS	PFHpS	PFOS	PFNS	PFDS	PFUnDS	PFDoS	PFDoDS	PFTrDS	HFPO-DA	ADONA	9Cl-PF3ONS	11Cl-PF3OUdS	HFPO-TA (PFECA-G)	HPFO-TeA (PFECA-B)	PFEESA	PFMPA	FBSA	FHxSA
Roviaro, A.; Scarduzio, A.; Savini, S.; Sannino, A.	A Method for Determining PFAS in Bovine Meat and Tuna Fish by UHPLC-HRMS Orbitrap	Thermo Scientific Hypersil GOLD aQ (100 × 2.1 mm 1.9 µm)	100	2.1	1.9	Fish, Cow muscle	20	20	Journal of Mass Spectrometry	2025	10.1002/jms.5151	y	y	y			y	y	y	y		y	y	y					y	y	y	y	y								y	y	y
Yun, Xiaoyan; Kurz, Marie J.; Suri, Rominder; Mckenzie, Erica R.	A modified QuEChERS sample processing method for the determination of per- and polyfluoroalkyl substances (PFAS) in environmental biological matrices	Gemini C18 (50 × 3 mm 3 µm)	50	3	3	Fish muscle, Vegetables	24	24	METHODSX	2023	http://dx.doi.org/10.1016/j.mex.2023.102290	y	y	y			y	y	y	y		y	y	y	y				y	y	y	y	y	y	y
Jeannot, C.; Macorps, N.; Le Bizec, B.; Parinet, J.; Dervilly, G.	Advancing PFASs monitoring in food: from targeted SPE-LC-MS/MS to non-targeted QuEChERS-LC-HRMS approaches	Thermo Fisher Hypersil GOLD (100 × 2.1 mm 1.9 µm)	100	2.1	1.9	Fish muscle, Poultry muscle, Swine muscle, Cow muscle, Goat muscle, Crustacean, Eggs	25	25	Food Chemistry: X	2025	10.1016/j.fochx.2025.102674	y	y	y			y	y	y	y		y	y	y	y				y	y	y	y	y	y	y					y	y	y	y
Taylor, A. J.; Sapozhnikova, Y.	Comparison and Validation of the QuEChERSER Mega-Method for Determination of Per- and Polyfluoroalkyl Substances in Foods by Liquid Chromatography with High-Resolution and Triple Quadrupole Mass Spectrometry	Waters ACQUITY BEH C18 (2.1 × 100 mm 1.7 µm)	100	2.1	1.7	Fish muscle, Poultry muscle, Swine muscle, Cow muscle, Eggs	33	33	Analytica Chimica Acta	2022	https://doi.org/10.1016/j.aca.2022.340400	y	y	y	y		y	y	y	y		y	y	y	y				y	y	y	y	y	y	y					y	y	y	y			y	y	y	y
Siyuan Liu, Luchun Duan, Feng Shi, Gabriel M Filippelli, Ravi Naidu	Concentrations of per- and polyﬂuoroalkylsubstances in vegetables from Sydney andNewcastle, Australia	Agilent Poroshell 120 C18 (50 × 3 mm 2.7 µm)	50	3	2.7	Vegetables, Fruits	30	30	Journal of the Science of Food and Agriculture	2024	10.1002/jsfa.13491	y	y	y			y	y	y	y		y		y	y			y	y	y	y	y	y	y	y
Abafe OA, Macheka LR, Olowoyo JO.	Confirmatory Analysis of Per and Polyfluoroalkyl Substances in Milk and Infant Formula Using UHPLC–MS/MS	Phenomenex Kinetex C18 (2.1 × 100 mm 1.7 µm)	100	2.1	1.7	Infant formula, Milk	15	15	Molecules	2021	https://doi.org/10.3390/molecules26123664	y	y	y			y	y	y	y		y	y	y	y				y		y		y		y
Magdalena Surma, Katarzyna Sznajder-Katarzynska, Wiesaw Wiczkowski, Mariusz Piskuła, Henryk Zieliski	Detection of Per and Polyfluoroalkyl Substances in High-Protein Food Products	HALO C18 (50 × 0.5 mm 2.7 µm)	50	0.5	2.7	Fish muscle, Poultry muscle, Swine muscle, Cow muscle, Goat muscle, Eggs, Liver, Vegetables	10	10	Environmental Toxicology and Chemistry	2023	10.1002/etc.5743	y	y	y			y	y	y	y									y		y		y
Zhou, Y., Lian, Y., Sun, X., Fu, L., Duan, S., Shang, C., Jia, X., Wu, Y., Wang, M.	Determination of 20 perfluoroalkyl substances in greenhouse vegetables with a modified one-step pretreatment approach coupled with ultra performance liquid chromatography tandem mass spectrometry(UPLC-MS-MS)	Waters ACQUITY UPLC BEH C18 (150 × 2.1 mm 1.7 µm)	150	2.1	1.7	Vegetables, Fruits	20	20	Chemosphere	2019	10.1016/j.chemosphere.2019.04.034	y	y	y			y	y	y	y		y	y	y	y		y	y	y	y	y	y	y	y	y
Soudani, Mylene; Hegg, Lucie; Rime, Camille; Coquoz, Camille; Grosjean, Denise Bussien; Danza, Francesco; Solca, Nicola; Lucarini, Fiorella; Staedler, Davide	Determination of per- and polyfluoroalkyl substances (PFAS) in six different fish species from Swiss lakes	Agilent SB C18 (4.6 × 150 mm 2.7 µm)	150	4.6	2.7	Fish muscle	15	15	ANALYTICAL AND BIOANALYTICAL CHEMISTRY	2024	http://dx.doi.org/10.1007/s00216-024-05524-1	y	y	y			y	y	y	y		y	y		y				y	y	y		y
Limian Zhao, Carrie Xu,Emily Parry, Matthew Giardina	Determination of per- and polyfluoroalkyl substances in tissue using QuEChERS extraction followed by novel enhanced matrix removal mixed-mode passthrough cleanup with LC-MS/MS detection	ZORBAX RRHD Eclipse Plus C18 (2.1 × 100 mm 1.8 µm)	100	2,1	1.8	Fish muscle, Poultry muscle, Swine muscle	40	40	Journal of Chromatography A	2025	https://doi.org/10.1016/j.chroma.2025.466150	y	y	y	y	y	y	y	y	y		y	y	y	y				y	y	y	y	y	y	y		y			y	y	y	y			y	y
Katarzyna Sznajder-Katarzyńska, Magdalena Surma, , Wiesław Wiczkowski, Mariusz Piskuła	Determination of perfluoroalkyl substances (PFASs) in fats and oils by QuEChERS/micro-HPLC-MS/MS	HALO C18 (50 × 0.5 mm 2.7 µm)	50	0.5	2.7	Oil	10	10	Food Research International	2020	https://doi.org/10.1016/j.foodres.2020.109583	y	y	y			y	y	y	y									y		y		y
Liu, Xiaoqi; Liu, Zhenzhen; Zhao, Huiyu; Shi, Ranran; Wang, Jiao; Liu, Juanjuan; Di, Shanshan; Wang, Zhiwei; Wang, Xinquan; Liu, Lianliang; Qi, Peipei	Development and validation of modified QuEChERS method combined with LC-MS/MS for high-throughput analysis of per- and polyfluoroalkyl substances in fish samples	Phenomenex Luna Omega C18 (100 × 2.1 mm 1.6 µm)	100	2.1	1.6	Fish muscle	26	26	MICROCHEMICAL JOURNAL	2024	http://dx.doi.org/10.1016/j.microc.2024.110037	y		y			y	y	y	y		y	y	y	y				y		y	y	y		y		y			y	y			y	y
Sun Hye Hwang, So Yeong Ryu, Dongwon Seo, So Young Kim, Jae Hwan Lee, Yong Sun Cho	Development of a method using QuEChERS and LCMSMS for analysis of per- and polyfluoroalkyl substances in rice matrix	Waters Atlantis T3 C18 (150 × 2.1 mm 5 µm)	150	2.1	5	Rice	35	34	Food Chemistry	2024	10.1016/j.foodchem.2024.138687	y	y	y	y		y	y	y	y			y	y	y				y	y	y	y	y	y	y					y		y	y			y	y
Yin, Yi; Zhao, Cheng; Zheng, Guangming; Li, Lichun; Liu, Shugui; Shan, Qi; Ma, Lisha; Zhu, Xinping	Development of styrene-divinylbenzene copolymer beads using QuEChERS for simultaneous detection and quantification of 13 perfluorinated compounds in aquatic samples	Agilent Poroshell 120 EC-C18 (100 × 2.1 mm 2.7 µm)	100	2.1	2.7	Fish muscle	13	13	MICROCHEMICAL JOURNAL	2019	http://dx.doi.org/10.1016/j.microc.2018.09.002		y	y			y	y	y	y		y		y	y				y		y		y		y
Federica Gallocchio, Alessandra Moressa, Gloria Zonta, Roberto Angeletti, Francesca Lega	Fast and Sensitive Analysis of Short- and Long-Chain Perfluoroalkyl Substances in Foods of Animal Origin	Waters ACQUITY UPLC BEH Shield RP18 (2.1 × 100 mm 1.7 µm)	100	2.1	1.7	Fish muscle, Swine muscle, Cow muscle, Eggs, Liver, milk	14	13	Molecules	2022	10.3390/molecules27227899	y	y	y			y	y	y	y		y	y						y		y		y							y	y
Shi, Ranran; Liu, Lianliang; Liu, Xiaoqi; Liu, Zhenzhen; Liu, Juanjuan; Wang, Jiao; Di, Shanshan; Qi, Peipei; Wang, Xinquan	Integrated QuEChERS combined with LC-MS/MS for high-throughput analysis of per- and polyfluoroalkyl substances in milk	Phenomenex Luna Omega C18 (100 × 2.1 mm 1.6 µm)	100	2.1	1.6	Milk	22	22	ANALYTICAL AND BIOANALYTICAL CHEMISTRY	2024	http://dx.doi.org/10.1007/s00216-023-05008-8	y		y			y	y	y	y		y	y	y	y				y		y	y	y		y		y
Susan Genualdi, Nahyun Jeong, Lowri deJager, Timothy Begley	Investigation into perfluoroalkyl substances (PFASs) in a cranberry bog: method development and sampling results	Waters Atlantis dC18 (2.1 × 150 mm 5.0 µm)	150	2.1	5	Fruits	10	10	Food Additives Contaminants Part A	2017	10.1080/19440049.2017.1361046	y	y	y			y	y											y	y	y	y	y
Genualdi S., Young W., DeJager L., Begley T.	Method Development and Validation of Per- and Polyfluoroalkyl Substances in Foods from FDA’s Total Diet Study Program	Atlantis T3 5 μm column (2.1 mm by 150 mm, Waters, Milford, MA)	150	2.1	5	Fish muscle, Poultry muscle, Swine muscle, Cow muscle, Goat muscle, Crustacean, Eggs, Liver, Vegetables, Fruits, Milk, Rice	16	16	J Agric Food Chem	2021	10.1021/acs.jafc.1c01777	y	y	y			y	y	y	y									y	y	y	y	y							y	y	y	y
Cristina Vanessa Agata Scordo, Leonardo Checchini, Lapo Renai, Serena Orlandini, Maria Concetta Bruzzoniti, Donatella Fibbi, Laila Mandi, Naaila Ouazzani, Massimo Del Bubba	Optimization and validation of a method based on QuEChERS extraction and liquid chromatographic-tandem mass spectrometric analysis for the determination of perfluoroalkyl acids in strawberry and olive fruits, as model crops with different matrix characteristics	KINETEX XB-C18 (100 × 3 mm 2.6 µm)	100	3	2.6	Fruits	9	9	Journal of Chromatography A	2020	10.1016/j.chroma.2020.461038		y	y			y	y	y	y									y		y		y
van Leeuw, Virginie, Malysheva, Svetlana V., Fosseprez, Guillaume, Murphy, Adrien, El Amraoui Aarab, , Chaymae Andjelković, Mirjana, Waegeneers, Nadia, van Hoeck, Els, Joly, Laure	Per- and polyfluoroalkyl substances in food and beverages: determination by LC-HRMS and occurrence in products from the Belgian market	Waters ACQUITY UPLC BEH C18 (2.1 × 100 mm 1.7 µm)	100	2.1	1.7	Fish muscle, Poultry muscle, Swine muscle, Crustacean, Eggs, Liver, Milk, Fruits, Vegetables	25	24	Chemosphere	2024	10.1016/j.chemosphere.2024.143543	y	y	y			y	y	y	y		y	y	y	y				y	y	y	y	y	y	y	y		y	y	y	y
Sunhye Hwang,Soyoung Kim,Minyeong Jeon, Yongsun Cho	Perfluoroalkyl and Polyfluoroalkyl Substance Detection in Brewed Capsule Coffee	ZORBAX RRHD Eclipse Plus C18 (2.1 × 100 mm 1.8 µm)	100	2.1	1.8	Coffee	31	31	Foods	2025	https://doi.org/10.3390/foods14060980		y	y	y		y	y	y	y	y	y	y	y	y				y	y	y	y	y	y	y					y		y	y			y	y
Yu, N.; Wei, S.; Li, M.; Yang, J.; Li, K.; Jin, L.; Xie, Y.; Giesy, J. P.; Zhang, X.; Yu, H.	QuEChERS Combined with Online Interference Trapping LC-MS/MS Method for the Simultaneous Determination of 20 Polyfluoroalkane Substances in Dietary Milk	Poroshell 120 Eclipse Plus C18 (100 × 2.1 mm 2.7 µm)	100	2.1	2.7	Milk	20	20	Journal of Agricultural and Food Chemistry	2015	https://doi.org/10.1021/acs.jafc.5b00068	y	y	y			y	y	y	y		y	y	y	y	y	y		y	y	y	y	y	y	y
Gao, Yan; Zhang, Qinghe; Li, Xiaomin; Li, Xiuqin; Li, Hongmei	Simultaneous determination of legacy and emerging per- and polyfluoroalkyl substances in fish by QuEChERS coupled with ultrahigh performance liquid chromatography tandem mass spectrometry	Waters ACQUITY UPLC BEH C18 (150 × 2.1 mm 1.7 µm)	150	2.1	1.7	Fish muscle	30	30	Analytical Methods	2018	http://dx.doi.org/10.1039/c8ay01478g	y	y	y			y	y	y	y		y	y	y	y		y	y	y	y	y	y	y	y	y		y					y	y
Joanne Roberts, Moyra McNaughtan, Hector de las Heras Prieto	Unwanted Ingredients: Highly Specific and Sensitive Method for the Extraction and Quantification of PFAS in Everyday Foods	Waters XSelect HSS T3 (2.1 × 150 mm 2.5 µm)	150	2.1	2.5	Fruits, Milk	12	12	Food Analytical Methods	2023	10.1007/s12161-023-02451-2	y	y	y			y	y	y	y		y	y						y		y		y
												87.5	91.6667	100	16.6667	4.16667	100	100	95.8333	95.8333	4.16667	75	70.8333	66.6667	66.6667	4.16667	12.5	12.5	100	62.5	100	66.6667	100	45.8333	62.5	4.16667	16.6667	4.16667	4.16667	37.5	33.3333	33.3333	33.3333	4.16667	4.16667	16.6667	16.6667	4.16667	4.16667
[truncated: 18 more columns]

## Sheet: S7 QAQC methods
Authors	Article Title	Year	Matrix type	PFAS analyzed	Isotope utilized	Isotope dilution coverage	Blank strategy during analyses	Spikes / Duplicates during analyses	Continuing Calibration Verification (ICV/CCV)	Matrix effect assessment	LOQ	Recovery/trueness (%)	Precision (RSD%)	Standard Reference Material (SRM)	Robustness	Expanded uncertainties	Participation to interlaboratory studies	Branched/linear
Roviaro, A.; Scarduzio, A.; Savini, S.; Sannino, A.	A Method for Determining PFAS in Bovine Meat and Tuna Fish by UHPLC-HRMS Orbitrap	2025	Fish muscle, Cow muscle	PFBA, PFPeA, PFHxA, PFHpA, PFOA, PFNA, PFDA, PFUnDA(PFunA), PFDoA (PFDoDa), PFTrDA, PFBS, PFPeS, PFHxS , PFHpS, PFOS, ADONA, 9Cl-PF3ONS, 11Cl-PF3OUdS, 4:2 FTS, 8:2 FTS	M4PFBA M5PFPeA M5PFHxA M4PFHpA M8PFOA M9PFNA M6PFDA M7PFUdA M2PFDoA M2PFDoA M4PFHpA M3PFBS M3PHxS M3PHxS M3PHxS M8PFOS M2-4:2FTS M2-8:2FTS M8PFOS M2PFDoA	PFBA, PFPeA, PFHxA, PFHpA, PFOA, PFNA, PFDA, PFUnDA, PFDoDA, PFBS, PFHxS, PFOS, 4:2 FTS, 8:2 FTS	Procedural blanks, parallel with each batch	Not reported	Not reported	Comparison of PFAS peak areas after the extraction of a spiked sample and the peak areas of a standard mix solution. Low influence (< 20%) for all analyzed PFAS (87%–105%)	0.1 - 1.0 μg/kg	80–120%	RSD ≤20%	Not reported	Not reported	Not reported	Not reported	N
Yun, Xiaoyan; Kurz, Marie J.; Suri, Rominder; Mckenzie, Erica R.	A modified QuEChERS sample processing method for the determination of per- and polyfluoroalkyl substances (PFAS) in environmental biological matrices	2023	Fish muscle, Vegetables	PFBA, PFPeA, PFHxA, PFHpA, PFOA, PFNA, PFDA, PFUnDA(PFunA), PFDoA (PFDoDa), PFTrDA, PFTeDA (PFTeA), PFBS, PFPeS, PFHxS , PFHpS, PFOS, PFNS, PFDS, PFOSA, N-MeFOSAA , N-EtFOSAA , 4:2 FTS, 6:2 FTS, 8:2 FTS	M3PFBA M3PFPeA M2PFHxA M4PFHpA M2PFOA M5PFNA M2PFDA M2PFUnA M2PFDoA M2PFTeDA M3PFBS M3PFHxS M8PFOS M2-4:2 FTS M2-6:2 FTS M2-8:2 FTS M8PFOSA d3-N-MeFOSAA d5-N-EtFOSAA	PFBA, PFPeA, PFHxA, PFHpA, PFOA, PFNA, PFDA, PFUnDA, PFDoDA, PFTeDA, PFBS, PFHxS, PFOS, PFOSA, N-MeFOSAA, N-EtFOSAA, 4:2 FTS, 6:2 FTS, 8:2 FTS	Solvent blanks run every six samples; two method blanks (empty vials) per extraction batch	2 MS (matrix spike) and 2 LCS (laborator control sample) every batch	Run every 20 samples	Matrix effect assessed via extraction standard (ES) recoveries (added pre‑extraction; acceptance 50–150% vs calibration) and matrix spike recoveries (mid‑level spike, 70–130%)	0.67-10.0 ng/g	Goldfish: 74 ± 20% (TU), 69 ± 25% (ELAP) Green lettuce: 109 ± 21% (TU), 67 ± 21% (ELAP)	RSD% 5–15%; some precursors (FTSs, N‑MeFOSAA, N‑EtFOSAA, PFOSA) extraction standard recoveries were <30% or >150%, so no RSD could be established	NIST 1947	Not reported	Not reported	y	N
Jeannot, C.; Macorps, N.; Le Bizec, B.; Parinet, J.; Dervilly, G.	Advancing PFASs monitoring in food: from targeted SPE-LC-MS/MS to non-targeted QuEChERS-LC-HRMS approaches	2025	Fish muscle, Poultry muscle, Swine muscle, Cow muscle, Goat muscle, Crustacean, Eggs	PFBA, PFPeA, PFHxA, PFHpA, PFOA, PFNA, PFDA, PFUnDA(PFunA), PFDoA (PFDoDa), PFTrDA, PFTeDA (PFTeA), PFBS, PFPeS, PFHxS , PFHpS, PFOS, PFNS, PFDS, HFPO-DA, ADONA, 9Cl-PF3ONS, 11Cl-PF3OUdS, PFOSA, N-MeFOSAA , N-EtFOSAA	PFBA 13C4, PFPeA 13C3, PFBS 13C3, PFHxA 13C5, PFHpA13C4, PFHxS18O2, PFOA 13C4, PFOS 13C4, PFNA 13C5, PFDA 13C2, PFUnDA 13C2, PFDoDA13C2, FOSA 13C8, 1 d5-EtFOSAA, 1 d3-MeFOSAA, 13C8 PFOS	PFBA PFPeA PFHxA PFHpA PFOA PFNA PFDA PFUnDA PFDoDA PFBS PFHxS PFOS PFOSA N-MeFOSAA N-EtFOSAA	Not reported	Not reported	Not reported	Not reported	Not reported	Not reported	Not reported	Not reported	Not reported	Not reported	Not reported	N
Taylor, A. J.; Sapozhnikova, Y.	Comparison and Validation of the QuEChERSER Mega-Method for Determination of Per- and Polyfluoroalkyl Substances in Foods by Liquid Chromatography with High-Resolution and Triple Quadrupole Mass Spectrometry	2022	Fish muscle, Poultry muscle, Swine muscle, Cow muscle, Eggs	PFBA, PFPeA, PFHxA, NFDHA, PFHpA, PFOA, PFNA, PFDA, PFUnDA(PFunA), PFDoA (PFDoDa), PFTrDA, PFTeDA (PFTeA), PFBS, PFPeS, PFHxS , PFHpS, PFOS, PFNS, PFDS, HFPO-DA, ADONA, 9Cl-PF3ONS, 11Cl-PF3OUdS, PFEESA, PFMPA, FBSA, FHxSA, PFOSA, N-MeFOSAA , N-EtFOSAA , 4:2 FTS, 6:2 FTS, 8:2 FTS	M4PFBA, M5PFPeA, M5PFHxA, M4PFHpA, M8PFOA, M9PFNA, M6PFDA, M7PFUdA, M2PFDoA, M2PFTeDA, M8FOSA, d3-NMeFOSAA, d5-NEtFOSAA, M3PFBS, M3PFHxS, M8PFOS, M2-4:2FTS, M2-6:2FTS, M2-8:2FTS, M3HFPO	PFBA PFPeA PFHxA PFHpA PFOA PFNA PFDA PFUnDA PFDoDA PFTeDA PFBS PFHxS PFOS PFOSA N-MeFOSAA N-EtFOSAA HFPO-DA 4:2 FTS 6:2 FTS 8:2 FTS	Solvent blank and method blanks	Spiked reagent-only and matrix-matched	Not reported	Calculated by subtracting the slope of the reagent-only calibration curve from the matrix-matched calibration curve and dividing by the reagent-only slope for each matrix. Low influence (±20%) for both LC-MS/MS and HRMS methods with the exception of PFNS, PFDS, FBSA, FHxSA, PFTeA, NFDHA (>20%).	HRMS: 0.9–938.3 ng/g QqQ: 0.9–916.9 ng/g	70–120%	RSDs ≤20%	NIST standard reference materials (SRMs) 1946 and 1947	Not reported	Not reported	y	y
Siyuan Liu, Luchun Duan, Feng Shi, Gabriel M Filippelli, Ravi Naidu	Concentrations of per- and polyﬂuoroalkylsubstances in vegetables from Sydney andNewcastle, Australia	2024	Vegetables, Fruits	PFBA, PFPeA, PFHxA, PFHpA, PFOA, PFNA, PFDA, PFUnDA(PFunA), PFTrDA, PFTeDA (PFTeA), PFODA, PFBS, PFPeS, PFHxS , PFHpS, PFOS, PFNS, PFDS, PFOSA, N-MeFOSA , N-EtFOSA , N-MeFOSE , N-EtFOSE , FOSAA, N-MeFOSAA , N-EtFOSAA , 4:2 FTS, 6:2 FTS, 8:2 FTS, 10:2 FTS	PFBA-13C4 PFPeA-13C5 PFHxA-13C2 PFHpA-13C4 PFOA-13C4 PFNA-13C5 PFDA-13C2 PFUnDA-13C7 PFDoDA-13C2 PFTeDA-13C2 PFBS-13C3 PFHxS-18O2 PFOS-13C4 FOSA-13C8 MeFOSA-2D3 MeFOSE-2D7 MeFOSAA-2D3 EtFOSA-2D5 EtFOSAA-2D5 4:2 FTS-13C2 6:2 FTS-13C2 8:2 FTS-13C2	PFBA PFPeA PFHxA PFHpA PFOA PFNA PFDA PFUnDA PFDoDA PFTeDA PFBS PFHxS PFOS PFOSA N-MeFOSA N-EtFOSA N-MeFOSE N-EtFOSE FOSAA N-MeFOSAA N-EtFOSAA 4:2 FTS 6:2 FTS 8:2 FTS	Reagent blanks each batch	Laboratory control samples and duplicate samples each batch	CCV after every 20 samples	Comparison between the peak area of each isotopic standard in matrix vs in pure solvent at the same concentration (5 ng/g), then they computed a matrix factor / isotope spike recovery. (83.9–109.8%)	0.0245-3.6323 ng/g	71.0-128.1%	0.7-18.7	Not reported	Not reported	Not reported	Not reported	N
Abafe OA, Macheka LR, Olowoyo JO.	Confirmatory Analysis of Per and Polyfluoroalkyl Substances in Milk and Infant Formula Using UHPLC–MS/MS	2021	Infant formula, Milk	PFBA, PFPeA, PFHxA, PFHpA, PFOA, PFNA, PFDA, PFUnDA(PFunA), PFDoA (PFDoDa), PFTrDA, PFTeDA (PFTeA), PFBS, PFHxS , PFOS, PFDS	13C3-PFOA, 13C3-PFNA	PFOA PFNA	Solvent blank and method blanks (pretested negative samples). 6 per batch	3 spiked QC per batch	Check standard at beginning and end of batch	Calculated by the ratio of the slope of the matrix-matched calibration curve and the slope of the calibration curve of standard solution in pure solvent at the same spiking range. (−45–29%)	5–50 ng/kg	60–121%	5–28%	(SRM) 1954	Assessed	Assessed	Not reported	N
Magdalena Surma, Katarzyna Sznajder-Katarzynska, Wiesaw Wiczkowski, Mariusz Piskuła, Henryk Zieliski	Detection of Per and Polyfluoroalkyl Substances in High-Protein Food Products	2023	Fish muscle, Poultry muscle, Swine muscle, Cow muscle, Goat muscle, Eggs, Liver, Vegetables	PFBA, PFPeA, PFHxA, PFHpA, PFOA, PFNA, PFDA, PFBS, PFHxS , PFOS	13C8-PFOA, 13C8-PFOS	PFOA PFOS	Not reported	Not reported	Not reported	All vegetables were subjected to a freeze-out step to reduce lipid co-extractives. However no values were reported.	0.013-0.028 ng/g	82-102%	RSDs ≤20%	Not reported	Not reported	Not reported	Not reported	N
Zhou, Y., Lian, Y., Sun, X., Fu, L., Duan, S., Shang, C., Jia, X., Wu, Y., Wang, M.	Determination of 20 perfluoroalkyl substances in greenhouse vegetables with a modified one-step pretreatment approach coupled with ultra performance liquid chromatography tandem mass spectrometry(UPLC-MS-MS)	2019	Vegetables, Fruits	PFBA, PFPeA, PFHxA, PFHpA, PFOA, PFNA, PFDA, PFUnDA(PFunA), PFDoA (PFDoDa), PFTrDA, PFTeDA (PFTeA), PFHxDA, PFODA, PFBS, PFPeS, PFHxS , PFHpS, PFOS, PFNS, PFDS	3C4-PFBA, 13C5-PFPeA, 13C5-PFHxA, 13C4-PFHpA, 13C8-PFOA, 13C9-PFNA, 13C6-PFDA, 13C7-PFUdA, 13C2-PFDoA, 13C2-PFTeDA, 13C3-PFBS, 13C3-PFHxS, 13C8-PFOS	PFBA PFPeA PFHxA PFHpA PFOA PFNA PFDA PFUnDA PFDoDA PFTeDA PFBS PFHxS PFOS	Matrix and solvent blank. Once every 20 samples	QC spike every 15 detections; duplicates for each sample	Not reported	Ratio of the slopes of each matrix-matched calibration curve and the corresponding acetonitrile calibration curve	0.003–0.034 μg/kg	55.3–118.7%	RSDs ≤20%	Not reported	Not reported	Not reported	Not reported	N
Soudani, Mylene; Hegg, Lucie; Rime, Camille; Coquoz, Camille; Grosjean, Denise Bussien; Danza, Francesco; Solca, Nicola; Lucarini, Fiorella; Staedler, Davide	Determination of per- and polyfluoroalkyl substances (PFAS) in six different fish species from Swiss lakes	2024	Fish muscle	PFBA, PFPeA, PFHxA, PFHpA, PFOA, PFNA, PFDA, PFUnDA(PFunA), PFDoA (PFDoDa), PFTeDA (PFTeA), PFBS, PFPeS, PFHxS , PFOS, N-MeFOSA	M8PFOS MPFHxA M8PFOA	PFHxA PFOA PFOS	Procedural blank every extraction batch	Spiked and duplicate sample every 10 samples	Calibration curve subject to extraction	Not reported	0.007–0.05 mg/kg	70-130%	Not reported	Not reported	Not reported	Not reported	Not reported	N
Limian Zhao, Carrie Xu,Emily Parry, Matthew Giardina	Determination of per- and polyfluoroalkyl substances in tissue using QuEChERS extraction followed by novel enhanced matrix removal mixed-mode passthrough cleanup with LC-MS/MS detection	2025	Fish muscle, Poultry muscle, Swine muscle	PFBA, PFPeA, PFHxA, NFDHA, PFMBA (branched), PFHpA, PFOA, PFNA, PFDA, PFUnDA(PFunA), PFDoA (PFDoDa), PFTrDA, PFTeDA (PFTeA), PFBS, PFPeS, PFHxS , PFHpS, PFOS, PFNS, PFDS, PFDoS, HFPO-DA, ADONA, 9Cl-PF3ONS, 11Cl-PF3OUdS, PFEESA, PFMPA, PFOSA, N-MeFOSA , N-EtFOSA , N-MeFOSE , N-EtFOSE , N-MeFOSAA , N-EtFOSAA , 3:3 FTCA, 5:3 FTCA, 7:3 FTCA, 4:2 FTS, 6:2 FTS, 8:2 FTS	13C4-PFBA 13C5-PFPeA 13C5-PFHxA 13C4-PFHpA 13C8-PFOA 13C9-PFNA 13C6-PFDA 13C7-PFUdA 13C2-PFDoA 13C2-PFTeDA 13C8-PFOSA D3-N-MeFOSA D5-N-EtFOSA D3-N-MeFOSAA D5-N-EtFOSAA D7-N-MeFOSE D9-N-EtFOSE 13C2-HFPO-DA 13C3-PFBS 13C3-PFHxS 13C8-PFOS 13C2-4:2 FTS 13C2-6:2 FTS 13C2-8:2 FTS 13C3-PFBA 13C2-PFHxA 13C4-PFOA 13C5-PFNA 13C2-PFDA 18O2-PFHxS 13C4-PFOS	PFBA PFPeA PFHxA PFHpA PFOA PFNA PFDA PFUnDA PFDoDA PFTeDA PFBS PFHxS PFOS PFOSA N-MeFOSA N-EtFOSA N-MeFOSE N-EtFOSE N-MeFOSAA N-EtFOSAA HFPO-DA 4:2 FTS 6:2 FTS 8:2 FTS	3 procedural blanks per batch	4 levels of QC (6 reps) per batch	Solvent-based standard in all batches	Matrix effects were assessed by comparing the peak areas in post-spiked matrix samples to those of standards prepared in solvent.	0.05 – 1.25 ng/g	72-151%	RSDs ≤20	Not reported	Not reported	Not reported	y	y
Katarzyna Sznajder-Katarzyńska, Magdalena Surma, , Wiesław Wiczkowski, Mariusz Piskuła	Determination of perfluoroalkyl substances (PFASs) in fats and oils by QuEChERS/micro-HPLC-MS/MS	2020	Oil	PFBA, PFPeA, PFHxA, PFHpA, PFOA, PFNA, PFDA, PFBS, PFHxS , PFOS	13C8-PFOA 13C8-PFOS	PFOA PFOS	Procedural ad solvent blanks	Not reported	Not reported	Calculated as a difference between the slopes of the matrix-matched calibration curve and solvent. Ranged from −15.2 to 11.3%	0.002-0.075 ng/g	72-104%	RSDs ≤20	Not reported	Not reported	Not reported	Not reported	N
Liu, Xiaoqi; Liu, Zhenzhen; Zhao, Huiyu; Shi, Ranran; Wang, Jiao; Liu, Juanjuan; Di, Shanshan; Wang, Zhiwei; Wang, Xinquan; Liu, Lianliang; Qi, Peipei	Development and validation of modified QuEChERS method combined with LC-MS/MS for high-throughput analysis of per- and polyfluoroalkyl substances in fish samples	2024	Fish muscle	PFBA, PFHxA, PFHpA, PFOA, PFNA, PFDA, PFUnDA(PFunA), PFDoA (PFDoDa), PFTrDA, PFTeDA (PFTeA), PFBS, PFHxS , PFHpS, PFOS, PFDS, PFDoS, HFPO-DA, ADONA, HFPO-TA (PFECA-G), HPFO-TeA (PFECA-B), N-MeFOSAA , N-EtFOSAA , 6:2 FTS, 8:2 FTS, Major F53B, PENS	13C2-PFDA 13C4-PFOS	PFDA PFOS	Matrix and solvent blank each 10 samples	Matrix matching standards were injected every 10 samples	Not reported	Comparing the slope of the matrix matched calibration curve with the slope of the solvent calibration standard	0.025-0.050 μg/kg	71.3-116.3%	RSDs ≤20	Not reported	Not reported	Not reported	Not reported	N
Sun Hye Hwang, So Yeong Ryu, Dongwon Seo, So Young Kim, Jae Hwan Lee, Yong Sun Cho	Development of a method using QuEChERS and LCMSMS for analysis of per- and polyfluoroalkyl substances in rice matrix	2024	Rice	PFBA, PFPeA, PFHxA, NFDHA, PFHpA, PFOA, PFNA, PFDA, PFDoA (PFDoDa), PFTrDA, PFTeDA (PFTeA), PFBS, PFPeS, PFHxS , PFHpS, PFOS, PFNS, PFDS, HFPO-DA, 9Cl-PF3ONS, 11Cl-PF3OUdS, PFEESA, PFMPA, PFOSA, N-MeFOSA , N-EtFOSA , N-MeFOSE , N-EtFOSE , N-MeFOSAA , N-EtFOSAA , 4:2 FTS, 6:2 FTS, 8:2 FTS, 10:2 FTS	M5PFPeA M5PFHxA M4PFHpA M8PFOA M9PFNA M6PFDA M7PFUdA MPFDoA M2PFTeDA M3PFBS M3PFHxS M8PFOS M2-6 2FTS M2-8 2FTS d3-N-MeFOSAA d5-N-EtFOSAA M8FOSA d-N-MeFOSA d-N-EtFOSA MPFBA M3HFPO-DA	PFBA PFPeA PFHxA PFHpA PFOA PFNA PFDA PFUnDA PFDoDA PFTeDA PFBS PFHxS PFOS PFOSA N‑MeFOSA N‑EtFOSA N‑MeFOSAA N‑EtFOSAA HFPO‑DA 6:2 FTS 8:2 FTS	Blank of rice matrix was measured 10 times and the average value of PFAS subtracted from the calibration.	The quantitative analysis equations were generated by spiking standards and internal standards into a rice matrix with PFAS values removed.	Not reported	Not reported	0.005–0.100 ng/g	86.5–126.4%	0.3-23.8%	Not reported	Not reported	Not reported	Not reported	N
Yin, Yi; Zhao, Cheng; Zheng, Guangming; Li, Lichun; Liu, Shugui; Shan, Qi; Ma, Lisha; Zhu, Xinping	Development of styrene-divinylbenzene copolymer beads using QuEChERS for simultaneous detection and quantification of 13 perfluorinated compounds in aquatic samples	2019	Fish muscle	PFPeA, PFHxA, PFHpA, PFOA, PFNA, PFDA, PFUnDA(PFunA), PFTrDA, PFTeDA (PFTeA), PFBS, PFHxS , PFOS, PFDS	13C2-PFDA 13C4-PFOS	PFDA PFOS	The signal of PFAS in blank was resolved by subtracting the result of background by injecting a blank solution.	Not reported	Not reported	Matrix effect was assessed with the comparison of the slope of the external calibration plot and the slope of the standard addition plot. Ranged 0.73-2.25 (expressed as average peak area of the analyte added to real samples/ avearage peak area of analyte in the standard solution)	0.001–0.070 μg/kg	71.7–120%	RSDs ≤20	Not reported	Not reported	Not reported	Not reported	N
Federica Gallocchio, Alessandra Moressa, Gloria Zonta, Roberto Angeletti, Francesca Lega	Fast and Sensitive Analysis of Short- and Long-Chain Perfluoroalkyl Substances in Foods of Animal Origin	2022	Fish muscle, Swine muscle, Cow muscle, Eggs, Liver, Milk	PFBA, PFPeA, PFHxA, PFHpA, PFOA, PFNA, PFDA, PFUnDA(PFunA), PFDoA (PFDoDa), PFBS, PFHxS , PFOS, HFPO-DA, ADONA	MPFBA M5PFPeA M5PFHxA M4PFHpA M8PFOA M9PFNA M6PFDA M7PFUdA M2PFDoA M3PFBS M3PFHxS M8PFOS	PFBA PFPeA PFHxA PFHpA PFOA PFNA PFDA PFUnDA PFDoDA PFBS PFHxS PFOS PFOSA N-MeFOSAA N-EtFOSAA	Two negative QC samples (one with all processing reagents but without a matrix sample, and a second consisting of fully processed blank matrix samples; eggs, muscle, and liver),	Two positive QC samples (two blank matrix-matched samples spiked at 50 ng/kg per matrix)	Not reported	Matrix effect was assessed with the the slopes obtained in solvent calibration with the corresponding matrix-matched calibrations and expressed as percentage difference of response. Range from 2 to 15%	50-100 ng/kg	57-120%	RSDs ≤20	Not reported	Assessed	Assessed	Not reported	N
Shi, Ranran; Liu, Lianliang; Liu, Xiaoqi; Liu, Zhenzhen; Liu, Juanjuan; Wang, Jiao; Di, Shanshan; Qi, Peipei; Wang, Xinquan	Integrated QuEChERS combined with LC-MS/MS for high-throughput analysis of per- and polyfluoroalkyl substances in milk	2024	Milk	PFBA, PFHxA, PFHpA, PFOA, PFNA, PFDA, PFUnDA(PFunA), PFDoA (PFDoDa), PFTrDA, PFTeDA (PFTeA), PFBS, PFHxS , PFHpS, PFOS, PFDS, PFDoS, N-MeFOSAA , N-EtFOSAA , 4:2 FTS, 6:2 FTS, 8:2 FTS, PENS	13C2-PFDA 13C4-PFOS	PFDA PFOS	Not reported	Not reported	Not reported	Determined by comparing the slope ratio of the matrix-matched calibration curve to the solvent standard calibration curve. Ranged from 0.9 to 1.1	0.014-0.263 μg/kg	71.7–116%	RSDs ≤20	Not reported	Not reported	Not reported	Not reported	N
Susan Genualdi, Nahyun Jeong, Lowri deJager, Timothy Begley	Investigation into perfluoroalkyl substances (PFASs) in a cranberry bog: method development and sampling results	2017	Fruits	PFBA, PFPeA, PFHxA, PFHpA, PFOA, PFBS, PFPeS, PFHxS , PFHpS, PFOS	13C8 PFOA 13C8 PFOS d5-N-EtFOSAA	PFOA PFOS	Not reported	Not reported	Not reported	Not reported	0.2-5.6 ng/g.	60-115%	Not reported	Not reported	Not reported	Not reported	Not reported	N
Genualdi S., Young W., DeJager L., Begley T.	Method Development and Validation of Per- and Polyfluoroalkyl Substances in Foods from FDA’s Total Diet Study Program	2021	Fish muscle, Poultry muscle, Swine muscle, Cow muscle, Goat muscle, Crustacean, Eggs, Liver, Vegetables, Fruits, Milk, Rice	PFBA, PFPeA, PFHxA, PFHpA, PFOA, PFNA, PFDA, PFBS, PFPeS, PFHxS , PFHpS, PFOS, HFPO-DA, ADONA, 9Cl-PF3ONS, 11Cl-PF3OUdS	M3 PFBA, MPFHxA, 13C PFOA, M3 PFBS, MPFHxS, 13C PFOS, M3 HFPO, d5 NEtFOSAA	PFBA PFHxA PFOA PFBS PFHxS PFOS HFPO‑DA	Guard column	Not reported	Not reported	Matrix effects are calculated using the signal enhancement and suppression percentage (SSE %). SSE ranged from 100± 25%	7-107 ppt	40−120%	Not reported	SRM-1946 SRM-1947	Not reported	Not reported	Not reported	y
Cristina Vanessa Agata Scordo, Leonardo Checchini, Lapo Renai, Serena Orlandini, Maria Concetta Bruzzoniti, Donatella Fibbi, Laila Mandi, Naaila Ouazzani, Massimo Del Bubba	Optimization and validation of a method based on QuEChERS extraction and liquid chromatographic-tandem mass spectrometric analysis for the determination of perfluoroalkyl acids in strawberry and olive fruits, as model crops with different matrix characteristics	2020	Fruits	PFPeA, PFHxA, PFHpA, PFOA, PFNA, PFDA, PFBS, PFHxS , PFOS	13C3-PFBS 13C5-PFPeA 13C5-PFHxA 13C3-PFHxS 13C4-PFHpA 13C8-PFOA 13C8-PFOS 13C9-PFNA 13C6-PFDA	PFPeA, PFHxA, PFHpA, PFOA, PFNA, PFDA, PFBS, PFHxS , PFOS	Procedural blank for each analyses	Not reported	Not reported	Matrix effects are calculated with the ratio of the slopes of calibration lines in matrix and in procedural blank and expressed as percentage. Range from -22 to +9	26–393 pg/g	75-97%	RSDs ≤20	Not reported	Not reported	Not reported	Not reported	N
van Leeuw, Virginie, Malysheva, Svetlana V., Fosseprez, Guillaume, Murphy, Adrien, El Amraoui Aarab, , Chaymae Andjelković, Mirjana, Waegeneers, Nadia, van Hoeck, Els, Joly, Laure	Per- and polyfluoroalkyl substances in food and beverages: determination by LC-HRMS and occurrence in products from the Belgian market	2024	Fish muscle, Poultry muscle, Swine muscle, Crustacean, Eggs, Liver, Milk, Fruits, Vegetables	PFBA, PFPeA, PFHxA, PFHpA, PFOA, PFNA, PFDA, PFUnDA(PFunA), PFDoA (PFDoDa), PFTrDA, PFTeDA (PFTeA), PFBS, PFPeS, PFHxS , PFHpS, PFOS, PFNS, PFDS, PFUnDS, PFDoDS, PFTrDS, HFPO-DA, ADONA, Major F53B, Minor F53B	MPFBA M3PFBA M5PFPeA M3PFBS M5PFHxA M3HFPO‑DA M4PFHpA M3PFHxS M8PFOA M9PFNA M8PFOS M6PFDA M7PFUnDA MPFDoDA M2PFTeDA M2PFOA MPFOS	PFBA, PFPeA, PFBS, PFHxA, PFPeS, HFPO‑DA, PFHpA, PFHxS, PFOA, PFNA, PFOS, PFDA, PFUnDA, PFDoDA, PFTrDA, PFTeDA	Procedural blanks and pre-post guard column	Not reported	Not reported	The matrix effect was assessed by the difference between the response from a standard in matrix extract and that of a standard in solvent using IL-IS. Ranged from -7 to -20%	0.002-1 μg/kg (not estimated for PFTrDS in tissue of animal origin, PFunDS in liver)	65-135%	RSD ≤ 25% with the exception of PFTrDS in animal-origin tissue and PFUnDS in liver	Not reported	Not reported	Assessed	y	Y
Sunhye Hwang,Soyoung Kim,Minyeong Jeon, Yongsun Cho	Perfluoroalkyl and Polyfluoroalkyl Substance Detection in Brewed Capsule Coffee	2025	Coffee	PFPeA, PFHxA, NFDHA, PFHpA, PFOA, PFNA, PFDA, PFUA, PFUnDA(PFunA), PFDoA (PFDoDa), PFTrDA, PFTeDA (PFTeA), PFBS, PFPeS, PFHxS , PFHpS, PFOS, PFNS, PFDS, HFPO-DA, 9Cl-PF3ONS, 11Cl-PF3OUdS, PFEESA, PFMPA, PFOSA, N-MeFOSE , N-EtFOSE , N-MeFOSAA , N-EtFOSAA , 6:2 FTS, 8:2 FTS	MPFBA M5PFPeA M5PFHxA M4PFHpA M8PFOA M9PFNA M6PFDA M7PFUdA MPFDoA M2PFTeDA M3PFBS M3PFHxS M8PFOS M2-6 2FTS M2-8 2FTS d3-N-MeFOSAA d5-N-EtFOSAA M8FOSA M3HFPO-DA	PFBA PFPeA PFHxA PFHpA PFOA PFNA PFDA PFUnDA PFDoDA PFTeDA PFBS PFHxS PFOS PFOSA N-MeFOSAA N-EtFOSAA HFPO-DA 6:2 FTS 8:2 FTS	Pre‑column and a post‑pump “isolator” column	Not reported	Not reported	Matrix effects were only qualitatively assessed using blanks and spiked samples; no numerical data or calculation details are reported. Authors declared no potential interferences.	0.012–0.260 ng/g	71.6-126.0%	RSD range 0.6 to 30%	Not reported	Not reported	Not reported	Not reported	N
Yu, N.; Wei, S.; Li, M.; Yang, J.; Li, K.; Jin, L.; Xie, Y.; Giesy, J. P.; Zhang, X.; Yu, H.	QuEChERS Combined with Online Interference Trapping LC-MS/MS Method for the Simultaneous Determination of 20 Polyfluoroalkane Substances in Dietary Milk	2015	Milk	PFBA, PFPeA, PFHxA, PFHpA, PFOA, PFNA, PFDA, PFUnDA(PFunA), PFDoA (PFDoDa), PFTrDA, PFTeDA (PFTeA), PFPeDA, PFHxDA, PFBS, PFPeS, PFHxS , PFHpS, PFOS, PFNS, PFDS	MPFBA MPFHxA MPFOA MPFNA MPFDA MPFUnDA MPFDoDA MPFHxS MPFOS	PFBA PFHxA PFOA PFNA PFDA PFUnDA PFDoDA PFHxS PFOS	Procedural blanks and solvent blank each batch. A precolumn for interference trapping.	Matrix spiked standard each batch	Not reported	Matrix effects assessed but no numerical data or calculation details were reported.	0.01-0.05 μg/L	72.8-111%	RSDs ≤20	Not reported	Not reported	Not reported	Not reported	N
Gao, Yan; Zhang, Qinghe; Li, Xiaomin; Li, Xiuqin; Li, Hongmei	Simultaneous determination of legacy and emerging per- and polyfluoroalkyl substances in fish by QuEChERS coupled with ultrahigh performance liquid chromatography tandem mass spectrometry	2018	Fish muscle	PFBA, PFPeA, PFHxA, PFHpA, PFOA, PFNA, PFDA, PFUnDA(PFunA), PFDoA (PFDoDa), PFTrDA, PFTeDA (PFTeA), PFHxDA, PFODA, PFBS, PFPeS, PFHxS , PFHpS, PFOS, PFNS, PFDS, PFDoS, 9Cl-PF3ONS, 11Cl-PF3OUdS, PFOSA, N-MeFOSAA , N-EtFOSAA , 4:2 FTS, 6:2 FTS, 8:2 FTS, 10:2 FTS	M3PFBA M3HFPO-DA MFHUEA M2PFOA MFOEA MPFDA MFDUEA M8-6:2 diPAP MFHEA M3PFBS M3PFHxS MPFOS M2-4:2 FTS M2-6:2 FTS M2-8:2 FTS M8-8:2 diPAP M8FOSA	PFBA PFBS PFHxS PFOS PFOSA N-MeFOSAA N-EtFOSAA 4:2 FTS 6:2 FTS 8:2 FTS	Procedural blanks and solvent blank used for bakcground contamination control.	Not reported	Not reported	Not reported	0.005–2.0 ng/g	64.5%-128.0%	RSDs range 0.78%-24.2%.	NIST SRM 1947 IRMM 427	Not reported	Not reported	Not reported	N
Joanne Roberts, Moyra McNaughtan, Hector de las Heras Prieto	Unwanted Ingredients: Highly Specific and Sensitive Method for the Extraction and Quantification of PFAS in Everyday Foods	2023	Fruits, Milk	PFBA, PFPeA, PFHxA, PFHpA, PFOA, PFNA, PFDA, PFUnDA(PFunA), PFDoA (PFDoDa), PFBS, PFHxS , PFOS	13C PFBA 13C PFHxA 13C PFOA 13C PFOS	PFBA PFHxA PFOA PFOS	Method blanks were used by subtracting the PFBA contribution measured in the blank from the sample. A delay column was installed to reduce background PFAS contamination.	Not reported	Not reported	Matrix effects assessed calculated using the ratio between (concentration in matrix/concentration in solvent)*100	0.25-0.1 ng/mL	80-120% with the exception of PFOS (69.3%)	RSD range 13.91–126.45%	Not reported	Not reported	Not reported	Not reported	N
					100	100	83.3333	45.8333	20.8333	79.1667	95.8333	95.8333	83.3333	20.8333	8.33333	12.5	16.6667	16.6667

## Sheet: S8 Compliance with EU Regulatio
Authors	Article Title	Matrix type	Year	Analyte panel size	PFOS (analyzed)	PFOA (analyzed)	PFNA (analyzed)	PFHxS (analyzed)	Blank/contamination control	Applicability(matrix / PFAS scope)	Selectivity	RSD (≤ 20 %)	Trueness (-20 % to +20 %)	LOQ ≤ MLs (EU Regulation 2023/915 or EU Regulation 2022/1431)	Explicitly claimed compliance	Apparently compliant	Result	Expanded uncertainties	Branched/linear
Roviaro, A.; Scarduzio, A.; Savini, S.; Sannino, A.	A Method for Determining PFAS in Bovine Meat and Tuna Fish by UHPLC-HRMS Orbitrap	Fish muscle, Cow muscle	2025	20	Y	Y	Y	Y	Y	Y	Y	Y	Y	Y	Y	Y	Explicity claimed compliant	Not reported	N
Yun, Xiaoyan; Kurz, Marie J.; Suri, Rominder; Mckenzie, Erica R.	A modified QuEChERS sample processing method for the determination of per- and polyfluoroalkyl substances (PFAS) in environmental biological matrices	Fish muscle, Vegetables	2023	24	Y	Y	Y	Y	Y	Y	Y	Y	Y	Y	N	Y	Apparently compliant	Not reported	N
Jeannot, C.; Macorps, N.; Le Bizec, B.; Parinet, J.; Dervilly, G.	Advancing PFASs monitoring in food: from targeted SPE-LC-MS/MS to non-targeted QuEChERS-LC-HRMS approaches	Fish muscle, Poultry muscle, Swine muscle, Cow muscle, Goat muscle, Crustacean, Eggs	2025	25	Y	Y	Y	Y	N	Y	Y	N	N	N	N	N	Non compliant	Not reported	N
Taylor, A. J.; Sapozhnikova, Y.	Comparison and Validation of the QuEChERSER Mega-Method for Determination of Per- and Polyfluoroalkyl Substances in Foods by Liquid Chromatography with High-Resolution and Triple Quadrupole Mass Spectrometry	Fish muscle, Poultry muscle, Swine muscle, Cow muscle, Eggs	2022	33	Y	Y	Y	Y	Y	Y	Y	Y	Y	Y	N	Y	Apparently compliant	Not reported	y
Siyuan Liu, Luchun Duan, Feng Shi, Gabriel M Filippelli, Ravi Naidu	Concentrations of per- and polyﬂuoroalkylsubstances in vegetables from Sydney andNewcastle, Australia	Vegetables, Fruits	2024	30	Y	Y	Y	Y	Y	Y	Y	Y	Y	N	N	N	Non compliant	Not reported	N
Abafe OA, Macheka LR, Olowoyo JO.	Confirmatory Analysis of Per and Polyfluoroalkyl Substances in Milk and Infant Formula Using UHPLC–MS/MS	Infant formula, Milk	2021	15	Y	Y	Y	Y	Y	Y	Y	Y	Y	Y (2022/1431)	N	Y	Apparently compliant	Assessed	N
Magdalena Surma, Katarzyna Sznajder-Katarzynska, Wiesaw Wiczkowski, Mariusz Piskuła, Henryk Zieliski	Detection of Per and Polyfluoroalkyl Substances in High-Protein Food Products	Fish muscle, Poultry muscle, Swine muscle, Cow muscle, Goat muscle, Eggs, Liver, Vegetables	2023	10	Y	Y	Y	Y	Y	Y	Y	Y	Y	Y	N	Y	Apparently compliant	Not reported	N
Zhou, Y., Lian, Y., Sun, X., Fu, L., Duan, S., Shang, C., Jia, X., Wu, Y., Wang, M.	Determination of 20 perfluoroalkyl substances in greenhouse vegetables with a modified one-step pretreatment approach coupled with ultra performance liquid chromatography tandem mass spectrometry(UPLC-MS-MS)	Vegetables, Fruits	2019	20	Y	Y	Y	Y	Y	Y	Y	Y	N	N (2022/1431)	N	N	Non compliant	Not reported	N
Soudani, Mylene; Hegg, Lucie; Rime, Camille; Coquoz, Camille; Grosjean, Denise Bussien; Danza, Francesco; Solca, Nicola; Lucarini, Fiorella; Staedler, Davide	Determination of per- and polyfluoroalkyl substances (PFAS) in six different fish species from Swiss lakes	Fish muscle	2024	15	Y	Y	Y	Y	Y	Y	Y	Y	Y	N	N	N	Non compliant	Not reported	N
Limian Zhao, Carrie Xu,Emily Parry, Matthew Giardina	Determination of per- and polyfluoroalkyl substances in tissue using QuEChERS extraction followed by novel enhanced matrix removal mixed-mode passthrough cleanup with LC-MS/MS detection	Fish muscle, Poultry muscle, Swine muscle	2025	40	Y	Y	Y	Y	Y	Y	Y	Y	Y	Y	Y	Y	Explicity claimed compliant	Not reported	y
Katarzyna Sznajder-Katarzyńska, Magdalena Surma, , Wiesław Wiczkowski, Mariusz Piskuła	Determination of perfluoroalkyl substances (PFASs) in fats and oils by QuEChERS/micro-HPLC-MS/MS	Oil	2020	10	Y	Y	Y	Y	Y	Y	Y	Y	N	Not applicable	N	N	Non compliant	Not reported	N
Liu, Xiaoqi; Liu, Zhenzhen; Zhao, Huiyu; Shi, Ranran; Wang, Jiao; Liu, Juanjuan; Di, Shanshan; Wang, Zhiwei; Wang, Xinquan; Liu, Lianliang; Qi, Peipei	Development and validation of modified QuEChERS method combined with LC-MS/MS for high-throughput analysis of per- and polyfluoroalkyl substances in fish samples	Fish muscle	2024	26	Y	Y	Y	Y	Y	Y	Y	Y	N	Y	N	N	Non compliant	Not reported	N
Sun Hye Hwang, So Yeong Ryu, Dongwon Seo, So Young Kim, Jae Hwan Lee, Yong Sun Cho	Development of a method using QuEChERS and LCMSMS for analysis of per- and polyfluoroalkyl substances in rice matrix	Rice	2024	35	Y	Y	Y	Y	Y	Y	Y	Y	Y	N (2022/1431)	N	N	Non compliant	Not reported	N
Yin, Yi; Zhao, Cheng; Zheng, Guangming; Li, Lichun; Liu, Shugui; Shan, Qi; Ma, Lisha; Zhu, Xinping	Development of styrene-divinylbenzene copolymer beads using QuEChERS for simultaneous detection and quantification of 13 perfluorinated compounds in aquatic samples	Fish muscle	2019	13	Y	Y	Y	Y	Y	Y	Y	Y	Y	Y	N	Y	Apparently compliant	Not reported	N
Federica Gallocchio, Alessandra Moressa, Gloria Zonta, Roberto Angeletti, Francesca Lega	Fast and Sensitive Analysis of Short- and Long-Chain Perfluoroalkyl Substances in Foods of Animal Origin	Fish muscle, Swine muscle, Cow muscle, Eggs, Liver, Milk	2022	14	Y	Y	Y	Y	Y	Y	Y	Y	Y	Y	N	Y	Apparently compliant	Assessed	N
Shi, Ranran; Liu, Lianliang; Liu, Xiaoqi; Liu, Zhenzhen; Liu, Juanjuan; Wang, Jiao; Di, Shanshan; Qi, Peipei; Wang, Xinquan	Integrated QuEChERS combined with LC-MS/MS for high-throughput analysis of per- and polyfluoroalkyl substances in milk	Milk	2024	22	Y	Y	Y	Y	Y	Y	Y	Y	Y	Y	N	Y	Apparently compliant	Not reported	N
Susan Genualdi, Nahyun Jeong, Lowri deJager, Timothy Begley	Investigation into perfluoroalkyl substances (PFASs) in a cranberry bog: method development and sampling results	Fruits	2017	10	Y	Y	N	Y	Y	Y	Y	N	N	N (2022/1431)	N	N	Non compliant	Not reported	N
Genualdi S., Young W., DeJager L., Begley T.	Method Development and Validation of Per- and Polyfluoroalkyl Substances in Foods from FDA’s Total Diet Study Program	Fish muscle, Poultry muscle, Swine muscle, Cow muscle, Goat muscle, Crustacean, Eggs, Liver, Vegetables, Fruits, Milk, Rice	2021	16	Y	Y	Y	Y	Y	Y	Y	N	N	N	N	N	Non compliant	Not reported	y
Cristina Vanessa Agata Scordo, Leonardo Checchini, Lapo Renai, Serena Orlandini, Maria Concetta Bruzzoniti, Donatella Fibbi, Laila Mandi, Naaila Ouazzani, Massimo Del Bubba	Optimization and validation of a method based on QuEChERS extraction and liquid chromatographic-tandem mass spectrometric analysis for the determination of perfluoroalkyl acids in strawberry and olive fruits, as model crops with different matrix characteristics	Fruits	2020	9	Y	Y	Y	Y	Y	Y	Y	Y	N	N	N	N	Non compliant	Not reported	N
van Leeuw, Virginie, Malysheva, Svetlana V., Fosseprez, Guillaume, Murphy, Adrien, El Amraoui Aarab, , Chaymae Andjelković, Mirjana, Waegeneers, Nadia, van Hoeck, Els, Joly, Laure	Per- and polyfluoroalkyl substances in food and beverages: determination by LC-HRMS and occurrence in products from the Belgian market	Fish muscle, Poultry muscle, Swine muscle, Crustacean, Eggs, Liver, Milk, Fruits, Vegetables	2024	25	Y	Y	Y	Y	Y	Y	Y	Y	Y	Y	Y	Y	Explicity claimed compliant	Assessed	Y
Sunhye Hwang,Soyoung Kim,Minyeong Jeon, Yongsun Cho	Perfluoroalkyl and Polyfluoroalkyl Substance Detection in Brewed Capsule Coffee	Coffee	2025	31	Y	Y	Y	Y	Y	Y	Y	Y	N	Not applicable	N	N	Non compliant	Not reported	N
Yu, N.; Wei, S.; Li, M.; Yang, J.; Li, K.; Jin, L.; Xie, Y.; Giesy, J. P.; Zhang, X.; Yu, H.	QuEChERS Combined with Online Interference Trapping LC-MS/MS Method for the Simultaneous Determination of 20 Polyfluoroalkane Substances in Dietary Milk	Milk	2015	20	Y	Y	Y	Y	Y	Y	Y	Y	Y	Y	N	Y	Apparently compliant	Not reported	N
Gao, Yan; Zhang, Qinghe; Li, Xiaomin; Li, Xiuqin; Li, Hongmei	Simultaneous determination of legacy and emerging per- and polyfluoroalkyl substances in fish by QuEChERS coupled with ultrahigh performance liquid chromatography tandem mass spectrometry	Fish muscle	2018	30	Y	Y	Y	Y	Y	Y	Y	Y	Y	Y	N	Y	Apparently compliant	Not reported	N
Joanne Roberts, Moyra McNaughtan, Hector de las Heras Prieto	Unwanted Ingredients: Highly Specific and Sensitive Method for the Extraction and Quantification of PFAS in Everyday Foods	Fruits, Milk	2023	12	Y	Y	Y	Y	Y	Y	Y	N	N	N (2022/1431)	N	N	Non compliant	Not reported	N
